# Supplementary material for: The Mozart Effect on the Episodic Memory of Healthy Adults Is Null, but Low-Functioning Older Adults May Be an Exception
Source: Front Psychol. 2020 Nov 3;11:538194. doi: 10.3389/fpsyg.2020.538194 (PMC7670071; doi:10.3389/fpsyg.2020.538194)
Supplement: Supplementary Table 2 — Database older adults. [file Table_2.XLSX]

## Sheet: OlderAdults
ID	version	MMSE	ITEM	iAccNew	iAccSt1	iAccSt2	iAccSt3	iAccSt4	iAccSt5		ipAccNew	False Alarms	ipAccSt1	ipAccSt2	ipAccSt3	ipAccSt4	ipAaccSt5		iDst1	iDst2	iDst3	iDst4	iDst5		iDmusic		iDpref	iDnonpref		st3pref	st4pref	st5pref		SOURCE	sAccSt1	sAccSt2	sAccSt3	sAccSt4	sAccSt5		totalRespSil	totalRespEs	totalRespMu		sFAsil	sFAes	sFAmu		spAccSt1
P_01	SEsM	above cutoff		10	2	1	1	2	0		0.9999	0.0001	0.9999	0.5	0.5	0.9999	0.0001		7.43803	3.71902	3.71902	7.43803	2.84217e-14		3.71902		1.85951	7.43803		10	1	10			2	0	1	2	0		2	0	4		0	0	1		0.9999
P_02	EsMS	above cutoff		10	0	1	1	0	1		0.9999	0.0001	0.0001	0.5	0.5	0.0001	0.5		2.84217e-14	3.71902	3.71902	2.84217e-14	3.71902		2.47934		3.71902	2.84217e-14		4	1	10			0	2	1	0	0		0	1	2		0	-1	1		0.0001
P_03	MSEs	above cutoff		10	2	0	2	1	1		0.9999	0.0001	0.9999	0.0001	0.9999	0.5	0.5		7.43803	2.84217e-14	7.43803	3.71902	3.71902		4.95869		3.71902	3.71902		9	7	10			0	0	2	1	1		0	0	6		0	0	2		0.0001
P_04	SEsM	above cutoff		10	2	1	2	2	1		0.9999	0.0001	0.99999	0.5	0.9999	0.9999	0.5		7.98391	3.71902	7.43803	7.43803	3.71902		6.19836		3.71902	7.43803		6	1	8			2	1	0	2	1		2	1	3		0	0	0		0.9999
P_05	EsMS	below cutoff		10	1	2	2	2	1		0.9999	0.0001	0.5	0.9999	0.9999	0.9999	0.5		3.71902	7.43803	7.43803	7.43803	3.71902		6.19836		3.71902	7.43803		7	4	9			0	0	2	2	1		0	0	8		0	0	3		0.0001
P_06	MSEs	below cutoff		6	0	2	2	1	1		0.6	0.4	0.0001	0.9999	0.9999	0.5	0.5		-3.46567	3.97236	3.97236	0.253347	0.253347		1.49302		3.97236	0.253347		10	3	5			0	0	1	0	0		3	1	4		3	1	3		0.0001
P_07	SEsM	below cutoff		6	1	2	1	2	2		0.6	0.4	0.5	0.9999	0.5	0.9999	0.9999		0.253347	3.97236	0.253347	3.97236	3.97236		2.73269		3.97236	0.253347		6	7	8			0	1	0	0	1		2	2	2		2	1	1		0.0001
P_08	EsMS	below cutoff		2	1	0	2	2	1		0.2	0.8	0.5	0.0001	0.9999	0.9999	0.5		-0.841621	-4.56064	2.8774	2.8774	-0.841621		1.63772		-0.841621	2.8774		8	6	9			1	0	2	2	0		1	2	8		0	2	4		0.5
P_09	MSEs	above cutoff		10	2	2	2	2	2		0.9999	0.0001	0.9999	0.9999	0.9999	0.9999	0.9999		7.43803	7.43803	7.43803	7.43803	7.43803		7.43803		7.43803	7.43803		8	2	8			0	1	2	1	1		0	3	6		0	2	2		0.0001
P_10	SEsM	above cutoff		10	2	1	1	2	2		0.9999	0.0001	0.9999	0.5	0.5	0.9999	0.9999		7.43803	3.71902	3.71902	7.43803	7.43803		6.19836		7.43803	7.43803		8	5	9			2	1	1	1	1		2	1	3		0	0	0		0.9999
P_11	EsMS	below cutoff		10	0	2	2	0	1		0.9999	0.0001	0.0001	0.9999	0.9999	0.0001	0.5		2.84217e-14	7.43803	7.43803	2.84217e-14	3.71902		3.71902		3.71902	3.71902		5	5	5			0	1	0	0	1		0	1	2		0	0	1		0.0001
P_12	MSEs	above cutoff		10	1	0	2	1	0		0.9999	0.0001	0.5	0.0001	0.9999	0.5	0.0001		3.71902	2.84217e-14	7.43803	3.71902	2.84217e-14		3.71902		7.43803	2.84217e-14		9	8	5			0	0	1	0	0		0	0	2		0	0	1		0.0001
[truncated: 18 more columns]
