# Supplementary material for: The Mozart Effect on the Episodic Memory of Healthy Adults Is Null, but Low-Functioning Older Adults May Be an Exception
Source: Front Psychol. 2020 Nov 3;11:538194. doi: 10.3389/fpsyg.2020.538194 (PMC7670071; doi:10.3389/fpsyg.2020.538194)
Supplement: Spplementary Table 3 — Database younger adults. [file Table_3.XLSX]

## Sheet: YoungerAdults
ID	Version	ITEM	iAccNew	iAccSt1	iAccSt2	iAccSt3	iAccSt4	iAccSt5		ipAccNew	False Alarms	ipAccSt1	ipAccSt2	ipAccSt3	ipAccSt4	ipAaccSt5		iDst1	iDst2	iDst3	iDst4	iDst5		iDmusic		iDpref	iDnonpref		st3pref	st4pref	st5pref	SOURCE	sAccSt1	sAccSt2	sAccSt3	sAccSt4	sAccSt5		totalRespSil	totalRespEs	totalRespMu		sFAsil	sFAes	sFAmu		spAccSt1	spAccSt2	spAccSt3
P_01	MSEs		24	9	7	7	8	6		0.533333	0.466667	0.999999	0.777778	0.777778	0.888889	0.666667		4.83708	0.848361	0.848361	1.30429	0.514379		0.889011		0.514379	1.07633		2	2	6		2	5	3	2	1		8	26	13		6	21	7		0.222222	0.0001	0.333333
P_02	SEsM		43	8	5	4	4	6		0.955556	0.0444444	0.888889	0.555556	0.444444	0.444444	0.666667		2.92193	1.841	1.56158	1.56158	2.13202		1.75172		2.13202	1.56158		5	7	8		4	1	2	6	2		4	8	19		0	7	9		0.444444	0.111111	0.222222
P_03	EsMS		43	5	7	8	8	6		0.955556	0.0444444	0.555556	0.777778	0.888889	0.888889	0.666667		1.841	2.466	2.92193	2.92193	2.13202		2.65862		2.13202	2.92193		6	2	8		0	2	7	6	6		3	3	30		3	1	11		0.0001	0.222222	0.777778
P_04	MSEs		27	9	5	7	8	7		0.6	0.4	0.999999	0.555556	0.777778	0.888889	0.777778		5.00677	0.393057	1.01806	1.47399	1.01806		1.17003		1.01806	1.47399		2	0	6		9	0	0	0	0		42	0	0		33	0	0		0.9999	0.0001	0.0001
P_05	EsMS		40	7	5	3	8	7		0.888889	0.111111	0.777778	0.555556	0.333333	0.888889	0.777778		1.98535	1.36035	0.789913	2.44128	1.98535		1.73885		2.44128	0.789913		3	7	5		1	2	1	7	4		11	4	20		10	2	8		0.111111	0.222222	0.111111
P_06	SEsM		43	2	7	8	4	3		0.955556	0.0444444	1e-06	0.777778	0.888889	0.444444	0.333333		-3.05214	2.466	2.92193	1.56158	1.27056		1.91802		1.27056	2.24175		4	4	8		2	3	6	4	3		2	6	18		0	3	5		0.222222	0.333333	0.666667
P_07	MSEs		40	8	3	8	8	8		0.888889	0.111111	0.888889	0.333333	0.888889	0.888889	0.888889		2.44128	0.789913	2.44128	2.44128	2.44128		2.44128		2.44128	2.44128		4	2	8		5	1	6	1	0		15	15	10		10	14	3		0.555556	0.111111	0.666667
P_08	MSEs		30	9	5	8	6	8		0.666667	0.333333	0.999999	0.555556	0.888889	0.666667	0.888889		5.18415	0.570438	1.65137	0.861455	1.65137		1.38806		1.65137	1.65137		2	3	4		2	2	2	3	1		14	15	22		12	13	16		0.222222	0.222222	0.222222
P_09	SEsM		37	2	7	6	4	4		0.822222	0.177778	0.222222	0.777778	0.666667	0.444444	0.444444		0.159157	1.68858	1.35459	0.784157	0.784157		0.974303		0.784157	0.784157		6	5	8		0	2	4	2	2		7	11	12		7	9	4		0.0001	0.222222	0.444444
P_10	EsMS		40	5	7	7	9	9		0.888889	0.111111	0.555556	0.777778	0.777778	0.999999	0.999999		1.36035	1.98535	1.98535	5.97406	5.97406		4.64449		1.98535	5.97406		6	3	3		3	5	5	4	2		19	5	20		16	0	9		0.333333	0.555556	0.555556
P_11	MSEs		37	6	8	8	7	7		0.822222	0.177778	0.666667	0.888889	0.888889	0.777778	0.777778		1.35459	2.14451	2.14451	1.68858	1.68858		1.84055		1.91654	1.68858		6	4	6		5	1	7	1	3		14	13	17		9	12	6		0.555556	0.111111	0.777778
P_13	EsMS		38	8	6	7	9	7		0.844444	0.155556	0.888889	0.666667	0.777778	0.999999	0.777778		2.23353	1.44362	1.7776	5.76632	1.7776		3.10717		1.7776	1.7776		5	6	7		3	5	3	2	4		17	10	15		14	5	6		0.333333	0.555556	0.0001
P_14	MSEs		36	9	7	6	9	9		0.8	0.2	0.999999	0.777778	0.666667	0.999999	0.999999		5.59505	1.60633	1.27235	5.59505	5.59505		4.15415		5.59505	5.59505		6	5	7		0	1	3	4	5		8	11	30		8	10	18		0.0001	0.111111	0.333333
P_15	SEsM		45	6	7	9	7	5		0.999999	1e-06	0.666667	0.777778	0.999999	0.777778	0.555556		5.18415	5.51813	9.50685	5.51813	4.89313		6.63937		9.50685	5.51813		10	0	5		1	3	7	5	4		2	9	23		1	6	7		0.111111	0.333333	0.777778
P_16	EsMS		32	6	8	5	8	6		0.711111	0.288889	0.666667	0.888889	0.555556	0.888889	0.666667		0.987361	1.77727	0.696344	1.77727	0.987361		1.15366		0.987361	1.23681		3	3	4		3	4	5	2	2		11	9	26		8	5	17		0.333333	0.444444	0.555556
P_17	MSEs		33	2	4	5	3	2		0.733333	0.266667	0.222222	0.444444	0.555556	0.333333	0.222222		-0.141784	0.483215	0.762636	0.192198	-0.141784		0.271017		-0.141784	0.477417		4	4	6		2	4	3	0	1		6	10	8		4	6	4		0.222222	0.444444	0.333333
P_18	SEsM		43	5	4	8	7	5		0.955556	0.0444444	0.555556	0.444444	0.888889	0.777778	0.555556		1.841	1.56158	2.92193	2.466	1.841		2.40964		2.38146	2.466		4	1	4		5	3	5	2	4		8	9	13		3	6	2		0.555556	0.333333	0.555556
P_19	EsMS		38	7	9	6	9	8		0.844444	0.155556	0.777778	0.999999	0.666667	0.999999	0.888889		1.7776	5.76632	1.44362	5.76632	2.23353		3.14782		2.23353	1.44362		3	5	6		3	6	6	6	3		13	7	27		10	1	12		0.333333	0.666667	0.666667
P_20	MSEs		40	8	4	8	8	8		0.888889	0.111111	0.888889	0.444444	0.888889	0.888889	0.888889		2.44128	1.08093	2.44128	2.44128	2.44128		2.44128		2.44128	2.44128		7	5	3		1	2	3	2	1		11	20	11		10	18	5		0.111111	0.222222	0.333333
P_21	SEsM		45	8	6	7	5	8		1	1e-06	0.888889	0.666667	0.777778	0.555556	0.888889		5.97406	5.18415	5.51813	4.89313	5.97406		5.46178		5.97406	4.89313		5	4	9		6	4	6	4	6		6	9	19		0	5	3		0.666667	0.444444	0.666667
P_22	EsMS		44	3	5	6	9	6		0.977778	0.0222222	0.333333	0.555556	0.666667	0.999999	0.666667		1.57915	2.14959	2.4406	6.7633	2.4406		3.8815		3.8815	3.8815		0	0	0		1	0	5	5	4		10	0	20		9	0	6		0.111111	0.0001	0.555556
P_23	MSEs		39	6	4	6	7	9		0.866667	0.133333	0.666667	0.444444	0.666667	0.777778	0.999999		1.5415	0.971061	1.5415	1.87548	5.8642		3.09373		1.5415	1.87548		10	5	7		0	3	6	4	4		3	17	15		3	14	1		0.0001	0.333333	0.666667
P_24	SEsM		32	3	6	4	4	6		0.711111	0.288889	0.333333	0.666667	0.444444	0.4444	0.6667		0.125906	0.987361	0.416923	0.416811	0.987453		0.607062		0.416923	0.702132		8	6	6		0	0	0	1	4		2	4	26		2	4	21		0.0001	0.0001	0.0001
P_25	EsMS		36	7	6	7	7	7		0.8	0.2	0.777778	0.666667	0.777778	0.777778	0.777778		1.60633	1.27235	1.60633	1.60633	1.60633		1.60633		1.60633	1.60633		8	6	5		2	4	4	1	2		17	11	18		15	7	11		0.222222	0.444444	0.444444
P_27	SEsM		40	6	7	5	5	7		0.2222	0.7778	0.4444	0.6666	0.5555	0.4444	0.7778		-0.904607	-0.33424	-0.625215	-0.904607	0		-0.509941		0	-0.904607		5	1	8		1	0	0	2	0		8	13	13		7	13	11		0.111111	0.0001	0.0001
P_28	EsMS		37	7	8	8	8	7		0.822222	0.177778	0.777778	0.888889	0.888889	0.888889	0.777778		1.68858	2.14451	2.14451	2.14451	1.68858		1.99253		2.14451	2.14451		7	5	6		4	7	4	1	1		17	15	13		13	8	7		0.444444	0.777778	0.444444
P_29	MSEs		36	3	6	4	6	5		0.8	0.2	0.333333	0.666667	0.444444	0.666667	0.555556		0.410894	1.27235	0.701911	1.27235	0.981332		0.985197		0.701911	1.12684		6	4	4		1	5	4	3	1		9	11	12		8	6	4		0.111111	0.555556	0.444444
P_30	SEsM		39	6	6	7	6	6		0.866667	0.133333	0.666667	0.666667	0.777778	0.666667	0.666667		1.5415	1.5415	1.87548	1.5415	1.5415		1.65283		1.5415	1.87548		3	6	10		3	1	5	2	4		9	13	15		6	12	4		0.333333	0.111111	0.555556
P_31	EsMS		36	7	5	4	9	7		0.8	0.2	0.777778	0.555556	0.444444	0.999999	0.777778		1.60633	0.981332	0.701911	5.59505	1.60633		2.63443		0.701911	1.60633		9	5	2		3	3	4	8	1		14	7	19		11	4	6		0.333333	0.333333	0.444444
P_32	MSEs		37	7	6	6	7	7		0.822222	0.177778	0.777778	0.666667	0.666667	0.777778	0.777778		1.68858	1.35459	1.35459	1.68858	1.68858		1.57725		1.68858	1.68858		4	5	3		2	2	4	5	4		15	9	17		13	7	4		0.222222	0.222222	0.444444
P_33	SEsM		44	7	5	8	8	5		0.977778	0.0222222	0.777778	0.555556	0.888889	0.888889	0.555556		2.77458	2.14959	3.23052	3.23052	2.14959		2.87021		2.69005	3.23052		0	4	4		4	3	6	6	4		5	8	19		1	5	3		0.444444	0.333333	0.666667
P_34	EsMS		39	3	4	6	8	5		0.866667	0.133333	0.333333	0.444444	0.666667	0.888889	0.555556		0.680044	0.971061	1.5415	2.33141	1.25048		1.7078		1.25048	2.33141		5	4	7		0	4	6	7	1		5	6	21		5	2	7		0.0001	0.444444	0.666667
P_36	SEsM		42	6	5	6	0	3		0.933333	0.0666667	0.666667	0.555556	0.666667	1e-06	0.333333		1.93181	1.6408	1.93181	-3.25234	1.07036		-0.0833888		1.93181	1.07036		7	3	2		2	2	1	1	3		4	11	10		2	9	5		0.222222	0.222222	0.111111
P_37	EsMS		42	5	4	8	6	4		0.933333	0.0666667	0.555556	0.444444	0.888889	0.666667	0.444444		1.6408	1.36138	2.72173	1.93181	1.36138		2.00497		1.36138	1.93181		4	2	8		1	1	8	0	1		13	1	16		12	0	7		0.111111	0.111111	0.888889
P_38	MSEs		36	6	5	8	7	5		0.8	0.2	0.666667	0.555556	0.888889	0.777778	0.555556		1.27235	0.981332	2.06226	1.60633	0.981332		1.54997		1.60633	2.06226		0	4	3		1	1	7	5	4		7	10	24		6	9	8		0.111111	0.111111	0.777778
P_39	SEsM		37	9	5	7	8	8		0.822222	0.177778	0.999999	0.555556	0.777778	0.888889	0.888889		5.67729	1.06358	1.68858	2.14451	2.14451		1.99253		2.14451	1.68858		3	6	6		0	2	6	6	5		1	14	28		1	12	11		0.0001	0.222222	0.666667
P_40	SEsM		42	6	8	9	9	7		0.933333	0.0666667	0.666667	0.888889	0.999999	0.999999	0.777778		1.93181	2.72173	6.25451	6.25451	2.2658		4.92494		2.2658	6.25451		5	4	8		3	3	9	9	7		4	3	35		1	0	10		0.333333	0.333333	0.9999
P_41	EsMS		37	6	9	5	7	3		0.822222	0.177778	0.666667	0.999999	0.555556	0.777778	0.333333		1.35459	5.67729	1.06358	1.68858	0.49314		1.08176		0.49314	1.68858		5	2	7		2	5	2	1	1		12	11	16		10	6	12		0.222222	0.555556	0.222222
P_42	MSEs		36	8	7	9	8	8		0.8	0.2	0.888889	0.777778	0.999999	0.888889	0.888889		2.06226	1.60633	5.59505	2.06226	2.06226		3.23986		5.59505	2.06226		8	4	4		3	3	8	4	2		14	12	23		11	9	9		0.333333	0.333333	0.888889
P_44	EsMS		42	7	9	7	8	7		0.933333	0.0666667	0.777778	0.999999	0.777778	0.888889	0.777778		2.2658	6.25451	2.2658	2.72173	2.2658		2.41777		2.2658	2.2658		4	5	7		1	5	4	4	0		14	12	15		13	7	7		0.111111	0.555556	0.444444
P_45	MSEs		39	8	6	8	7	6		0.866667	0.133333	0.888889	0.666667	0.888889	0.777778	0.666667		2.33141	1.5415	2.33141	1.87548	1.5415		1.91613		2.33141	1.87548		8	3	7		0	1	6	3	5		7	6	27		7	5	13		0.0001	0.111111	0.666667
P_46	SEsM		44	7	7	7	4	8		0.977778	0.0222222	0.777778	0.777778	0.777778	0.444444	0.888889		2.77458	2.77458	2.77458	1.87016	3.23052		2.62509		2.77458	1.87016		7	3	6		5	0	7	4	7		5	1	27		0	1	9		0.555556	0.0001	0.777778
P_48	MSEs		38	9	7	5	2	8		0.844444	0.155556	0.999999	0.777778	0.555556	0.222222	0.888889		5.76632	1.7776	1.1526	0.248184	2.23353		1.21144		1.69307	0.248184		4	3	4		0	0	3	3	3		9	12	21		9	12	12		0.0001	0.0001	0.333333
P_49	SEsM		35	7	9	9	8	8		0.777778	0.222222	0.777778	0.999999	0.999999	0.888889	0.888889		1.52942	5.51813	5.51813	1.98535	1.98535		3.16294		5.51813	1.98535		7	4	6		3	2	9	8	6		7	5	37		4	3	14		0.333333	0.222222	0.9999
P_50	EsMS		40	5	6	7	8	6		0.888889	0.111111	0.555556	0.666667	0.777778	0.888889	0.666667		1.36035	1.65137	1.98535	2.44128	1.65137		2.026		1.65137	2.44128		5	1	8		2	3	6	7	2		8	5	24		6	2	9		0.222222	0.333333	0.666667
P_N1	MSEs		43	6	5	7	4	4		0.955556	0.0444444	0.666667	1e-06	0.777778	1e-06	0.444444		2.13202	-3.05214	2.466	-3.05214	1.56158		0.325147		2.466	1.56158		10	9	4		5	3	3	2	0		11	11	6		6	8	1		0.555556	0.333333	0.333333
P_N2	SEsM		38	8	9	8	9	8		0.844444	0.155556	0.888889	0.999999	0.888889	0.999999	0.888889		2.23353	5.76632	2.23353	5.76632	2.23353		3.41113		2.23353	5.76632		5	3	7		4	4	5	8	6		7	11	32		3	7	13		0.444444	0.444444	0.555556
P_N3	EsMS		38	5	6	8	6	8		0.844444	0.155556	0.555556	0.666667	0.888889	0.666667	0.888889		1.1526	1.44362	2.23353	1.44362	2.23353		1.97023		2.23353	1.44362		8	7	8		2	5	5	4	1		14	11	15		12	6	5		0.222222	0.555556	0.555556
P_N4	MSEs		36	4	7	6	4	6		0.8	0.2	0.444444	0.777778	0.666667	0.444444	0.666667		0.701911	1.60633	1.27235	0.701911	1.27235		1.0822		1.27235	0.701911		6	5	7		1	3	5	4	0		7	13	12		6	10	3		0.111111	0.333333	0.555556
P51	MSEs		11	8	7	7	9	9		0.244444	0.755556	0.888889	0.7778	0.7778	0.999999	0.999999		0.528563	0.0727072	0.0727072	4.06135	4.06135		2.7318		4.06135	4.06135		6	5	7		2	5	3	2	1		21	16	7		19	11	1		0.222222	0.555556	0.333333
P52	SEsM		12	7	8	8	8	8		0.266667	0.733333	0.777778	0.8889	0.8889	0.8889	0.8889		0.141784	0.597773	0.597773	0.597773	0.597773		0.597773		0.597773	0.597773		1	1	2		3	4	6	5	5		3	18	21		0	14	5		0.333333	0.444444	0.666667
[truncated: 16 more columns]
